# Supplementary material for: Temporal dynamics of online petitions
Source: PLoS One. 2017 May 18;12(5):e0178062. doi: 10.1371/journal.pone.0178062 (PMC5436880; doi:10.1371/journal.pone.0178062)
Supplement: S1 File — Data set of petition signing time stamps. (ZIP) [file pone.0178062.s001.zip]

Archive with 1 entries (1 files):
- petitions_timestamps.txt
